# Supplementary material for: Evolutionary Dynamics of Host Organs for Microbial Symbiosis in Tortoise Leaf Beetles (Coleoptera: Chrysomelidae: Cassidinae)
Source: mBio. 2022 Jan 25;13(1):e03691-21. doi: 10.1128/mbio.03691-21 (PMC8787481; doi:10.1128/mbio.03691-21)
Supplement: TABLE S1 [file mbio.03691-21-st001.xlsx]

## Sheet: Sheet1
Table S1. Samples of cassidine leaf beetles examined in this study, their symbioic organs, and sequence accession numbers of host and symbiont genes.
Insect species (representative synonym)	Host plant	Collection locality [1]	Collection date (Collector) [2]	Insects examined [3]	Symbiotic organs [4]	Symbiont 16S rDNA [5]	Symbiont gyrB [5]	Symbiont groEL [5]	Host mt COI [5]	Host mt 16S [5]	Host mt 28S [5]	Sample ID
Aspidimorpha difformis (A. indica)	Calystegia spp. (Lamiids: Solanales: Convolvulaceae)	Kamogawa, Chiba	29 May 2016 (HMi)	M(1)	4 organs (1)	LC659788	LC659790	LC659789	LC659787	LC659785	LC659786	Adif1
		Tsukuba, Ibaraki	6 Jul 2016 (KF)	L(28)	4 organs (28)	No data	No data	No data	No data	No data	No data	Adif2
		Tsukuba, Ibaraki	8 Jul 2016 (TF)	F(1)	Not examined (1)	LC659765	LC659767	LC659766	LC659764	LC659762	LC659763	Adif3
		Tsukuba, Ibaraki	17 Jun 2019 (KF)	F(3)	4 organs (2), Not examined (1)	No data	No data	No data	No data	No data	No data	Adif4
		Tsukuba, Ibaraki	21 Apr 2021 (TF)	M(1) F(1)	4 organs (2)	No data	No data	No data	No data	No data	No data	Adif5
		Tsukuba, Ibaraki	26 Apr 2021 (TF)	M(2) F(2)	4 organs (4)	No data	No data	No data	No data	No data	No data	Adif6
Aspidimorpha transparipennis	Calystegia spp. (Lamiids: Solanales: Convolvulaceae)	Higashi-Osaka, Osaka	12 Jun 2011 (TS)	F(1)	4 organs (1)	LC659791	LC659793	LC659792	No data	No data	No data	Atra1
		Shirakawa, Fukushima	14 Jun 2016 (HM)	M(1)	4 organs (1)	LC659794	LC659796	LC659795	No data	No data	No data	Atra2
		Mita, Hyogo	7 Aug 2016 (TS)	M(1)	4 organs (1)	LC659771	LC659773	LC659772	LC659770	LC659768	LC659769	Atra3
Cassida circumdata	Ipomoea spp., Calystegia spp. (Lamiids: Solanales: Convolvulaceae)	Nago, Okinawa	26 Jun 2011 (TS)	M(1)	Not examined (1)	No data	No data	No data	LC659799	LC659797	LC659798	Ccir1
		Nakagusuku, Okinawa	10 Apr 2021 (YM)	L(1) M(1)	4 organs (1), Not examined (1)	LC646977	LC646979	LC646978	LC646982	LC646980	LC646981	Ccir2
		Nishihara, Okinawa	10 Apr 2021 (YM)	L(1) M(1)	4 organs (1), Not examined (1)	No data	No data	No data	No data	No data	No data	Ccir3
		Nishihara, Okinawa	18 Apr 2021 (YM)	M(1) F(1)	4 organs (2)	No data	No data	No data	No data	No data	No data	Ccir4
Cassida erudita	Lycopus spp., Isodon spp. (Lamiids: Lamiales: Lamiaceae)	Hakusan, Ishikawa	21 May 2016 (HK)	M(1) F(1)	4 organs (2)	LC659708	LC659710	LC659709	LC659707	LC659705	LC659706	Ceru1
		Inawashiromachi, Fukushima	4 Jun 2016 (HM)	M(1) F(1)	4 organs (2)	Undetected	LC659804	LC659803	LC659802	LC659800	LC659801	Ceru2
		Yamagun, Fukushima	5 Jun 2016 (HM)	M(1) F(1)	4 organs (2)	Undetected	LC659806	LC659805	No data	No data	No data	Ceru3
Cassida ferruginea (C. panzeri)	Inula ciliaris (Campanulids: Asterales: Asteraceae)	Semboku, Akita	31 May 2021 (FS)	F(1)	2 organs (1)	LC646983	LC646985	LC646984	LC646988	LC646986	LC646987	Cfer1
Cassida fuscorufa	Artemisia spp. (Campanulids: Asterales: Asteraceae)	Kyoto, Kyoto	19 May 2012 (TS)	F(1)	2 organs (1)	LC659726	LC659728	LC659727	LC659725	LC659723	LC659724	Cfus1
		Kisomachi, Nagano	14 Jun 2012 (TS)	F(1)	2 organs (1)	Undetected	Undetected	LC659807	No data	No data	No data	Cfus2
		Sapporo, Hokkaido	4 Aug 2015 (YM)	M(1)	Not examined (1)	Undetected	No data	No data	LC659810	LC659808	LC659809	Cfus3
		Koriyama, Fukushima	5 Jun 2016 (HM)	F(1)	2 organs (1)	Undetected	No data	No data	Undetected	LC659811	LC659812	Cfus4
		Iwaki, Fukushima	25 Sep 2016 (HM)	M(1)	2 organs (1)	Undetected	Undetected	LC659813	No data	No data	No data	Cfus5
		Tsukuba, Ibaraki	20 May 2017 (BH)	F(1)	Not examined (1)	No data	No data	No data	LC659816	LC659814	LC659815	Cfus6
Cassida japana	Achyranthes spp. (Pentapetalae: Caryophyllales: Amaranthaceae)	Tsukuba, Ibaraki	6 Jul 2016 (KF)	F(3)	2 organs (3)	LC659820	LC659822	LC659821	LC659819	LC659817	LC659818	Cjap1
		Inagawa, Hyogo	28 Jul 2016 (TS)	F(2)	2 organs (2)	LC659696	LC659698	LC659697	LC659695	LC659693	LC659694	Cjap2
Cassida lineola	Artemisia spp. (Campanulids: Asterales: Asteraceae)	Kiso, Nagano	16 Jun 2013 (TS)	L(1)	Not found (1)	Undetected	LC659827	LC659826	LC659825	LC659823	LC659824	Clin1
		Maniwa, Okayama	29 May 2021 (YN)	F(2)	2 organs (2)	LC646989	LC646991	LC646990	LC646994	LC646992	LC646993	Clin2
Cassida mongolica	Cirsium spp. (Campanulids: Asterales: Asteraceae)	Aso, Kumamoto	30 May 2021 (RN)	M(1) F(2)	2 organs (3)	LC646995	LC646997	LC646996	LC647000	LC646998	LC646999	Cmon1
Cassida murraea	Carpesium spp., Inula ciliaris (Campanulids: Asterales: Asteraceae)	Towada, Aomori	2 Aug 2011(TS)	F(1)	4 organs (1)	Undetected	LC659831	Undetected	LC659830	LC659828	LC659829	Cmur1
		Semboku, Akita	2 Jun 2021 (FS)	M(3) F(2)	4 organs (5)	LC647001	LC647002	Undetected	LC647005	LC647003	LC647004	Cmur2
Cassida nebulosa	Chenopodium spp. (Pentapetalae: Caryophyllales: Amaranthaceae)	Sapporo, Hokkaido	29 Jul 2011 (TS)	F(1)	Not found (1)	Absent	Absent	Absent	LC659834	LC659832	LC659833	Cneb1
		Tsukuba, Ibaraki	15 Jun 2015 (KF)	M(1) F(1)	Not found (1), Not examined (1)	No data	No data	No data	No data	No data	No data	Cneb2
		Tsukuba, Ibaraki	5 May 2016 (KF)	M(1)	Not found (1)	No data	No data	No data	No data	No data	No data	Cneb3
		Kashiwa, Chiba	13 May 2016 (HI)	F(5)	Not found (1), Not examined (4)	Absent	Absent	Absent	LC659686	LC659684	LC659685	Cneb4
		Sakura, Chiba	16 Aug 2016 (KF)	M(1)	Not found (1)	Absent	Absent	Absent	LC659836	LC659835	Undetected	Cneb5
		Tsukuba, Ibaraki	21 Apr 2021 (TF)	M(2) F(1)	2 vestiges (3)	No data	No data	No data	No data	No data	No data	Cneb6
		Tsukuba, Ibaraki	24 Apr 2021 (TF)	M(1) F(1)	2 vestiges (2)	No data	No data	No data	No data	No data	No data	Cneb7
		Tsukuba, Ibaraki	26 Apr 2021 (TF)	M(3) F(3)	2 vestiges (6)	No data	No data	No data	No data	No data	No data	Cneb8
Cassida obtusata	Celosia argentea (Pentapetalae: Caryophyllales: Amaranthaceae)	Naha, Okinawa	10 Apr 2021 (MM)	M(2) F(1)	2 vestiges (3)	Absent	Absent	Absent	LC647008	LC647006	LC647007	Cobt1
		Naha, Okinawa	24 Apr 2021 (MM)	M(1) F(1)	2 vestiges (2)	No data	No data	No data	No data	No data	No data	Cobt2
Cassida piperata	Chenopodium spp., Amaranthus blitum (Pentapetalae: Caryophyllales: Amaranthaceae)	Kashiwa, Chiba	13 May 2016 (HI)	M(1)	2 organs (1)	LC659702	LC659704	LC659703	LC659701	LC659699	LC659700	Cpip1
		Kashiwa, Chiba	13 May 2016 (HI)	F(2)	2 organs (2)	No data	No data	No data	No data	No data	No data	Cpip2
		Kashiwa, Chiba	30 May 2016 (HI)	M(2)	2 organs (1), Not found (1)	No data	No data	No data	No data	No data	No data	Cpip3
		Tsukuba, Ibaraki	5 May 2016 (KF)	M(1) F(1)	2 organs (1), Not found (1)	Undetected	No data	No data	No data	No data	No data	Cpip4
		Oyama, Tochigi	16 Jul 2016 (TS)	M(1)	2 organs (1)	LC659840	LC659841	No data	LC659839	LC659837	LC659838	Cpip5
		Tsukuba, Ibaraki	21 Apr 2021 (TF)	M(1)	2 organs (1)	No data	No data	No data	No data	No data	No data	Cpip6
		Tsukuba, Ibaraki	24 Apr 2021 (TF)	M(1) F(1)	2 organs (2)	No data	No data	No data	No data	No data	No data	Cpip7
Cassida rubiginosa	Cirsium spp. (Campanulids: Asterales: Asteraceae)	Kanizawa, Fukushima	4 Jun 2016 (HM)	F(2)	4 organs (2)	LC659845	LC659847	LC659846	LC659844	LC659842	LC659843	Crub1
		Nagano, Nagano	2 Jul 2016 (HK)	M(1)	4 organs (1)	Undetected	LC659852	LC659851	LC659850	LC659848	LC659849	Crub2
		Koshu, Yamanashi	4 Jul 2016 (HK)	F(1)	4 organs (1)	Undetected	LC659857	LC659856	LC659855	LC659853	LC659854	Crub3
		Minato-ku, Tokyo	12 Jul 2016 (TF)	M(1) F(1)	4 organs (2)	LC659714	LC659716	LC659715	LC659713	LC659711	LC659712	Crub4
		Oguni, Yamagata	6 Aug 2016 (TF)	F(1)	4 organs (1)	LC659861	LC659863	LC659862	LC659860	LC659858	LC659859	Crub5
		Koumi, Nagano	6 Aug 2021 (SC)	M(1)	4 organs (1)	No data	No data	No data	No data	No data	No data	Crub6
Cassida sigillata	Isodon spp. (Lamiids: Lamiales: Lamiaceae)	Nishinomiya, Hyogo	4 May 2016 (TS)	F(3)	4 organs (2), Not found (1)	LC659738	LC659740	LC659739	LC659737	LC659735	LC659736	Csig1
Cassida versicolor (C. crucifera)	Prunus spp., Malus spp., Pyrus spp. (Fabids: Rosales: Rosaceae)	Nishinomiya, Hyogo	19 May 2016 (TS)	F(2)	4 organs (2)	LC659744	LC659746	LC659745	LC659743	LC659741	LC659742	Cver1
		Jinsekigun, Hiroshima	18 Jun 2016 (YA)	M(1)	4 organs (1)	Undetected	No data	No data	LC659865	Undetected	LC659864	Cver2
		Shimosuwa, Nagano	16 Jul 2016 (HM)	F(1)	Not examined (1)	Undetected	No data	No data	LC659868	LC659866	LC659867	Cver3
		Tsukuba, Ibaraki	1 Nov 2017 (TN)	M(1)	4 organs (1)	LC659872	No data	No data	LC659871	LC659869	LC659870	Cver4
		Sakuragawa, Ibaraki	30 Apr 2021 (TF)	M(1) F(4)	4 organs (5)	LC647009	LC647011	LC647010	LC647014	LC647012	LC647013	Cver5
Cassida vespertina	Clematis apiifolia (Mesangiospermae: Ranunculales: Ranunculaceae)	Sanagochison, Tokushima	15 May 2011 (TS)	M(1)	Not found (1)	No data	No data	No data	No data	No data	No data	Cves1
		Kurama, Kyoto	19 May 2012 (TS)	F(2)	Not found (1), Not examined (1)	LC659690	LC659692	LC659691	LC659689	LC659687	LC659688	Cves2
		Hokuto, Yamanashi	9 Sep 2012 (TS)	M(1)	Not found (1)	No data	No data	No data	No data	No data	No data	Cves3
		Nagawamachi, Nagano	22 May 2016 (TS)	F(1)	Not found (1)	Undetected	No data	No data	Undetected	LC659873	LC659874	Cves4
		Kobe, Hyogo	21 Apr 2021 (TS)	M(1)	2 organs (1)	No data	No data	No data	No data	No data	No data	Cves5
		Ohhama, Ishigaki, Okinawa	21 Apr 2021 (KA)	M(1) F(2)	2 organs (3)	No data	No data	No data	No data	No data	No data	Cves6
		Nishinomiya, Hyogo	9 May 2021 (TS)	M(2) F(1)	2 organs (3)	No data	No data	No data	No data	No data	No data	Cves7
Cassida vibex	Cirsium spp. (Campanulids: Asterales: Asteraceae)	Kiso, Nagano	14 Jun 2012 (TS)	F(1)	2 organs (1)	LC659720	LC659722	LC659721	LC659719	LC659717	LC659718	Cvib1
Glyphocassis spilota	Calystegia spp. (Lamiids: Solanales: Convolvulaceae)	Sakata, Yamagata	3 Aug 2011 (TS)	M(1)	Not found (1)	Undetected	LC659878	No data	LC659877	LC659875	LC659876	Gspi1
		Tatsuno, Nagano	18 Aug 2017 (TS)	L(1)	Not examined (1)	LC659750	LC659752	LC659751	LC659749	LC659747	LC659748	Gspi2
		Akita, Akita	2 Jun 2021 (FS)	M(2) F(2)	4 organs (4)	Undetected	Undetected	Undetected	LC647017	LC647015	LC647016	Gspi3
Laccoptera nepalensis (L. quadrimaculata)	Ipomoea spp., Calystegia spp. (Lamiids: Solanales: Convolvulaceae)	Tokunoshima, Kagoshima	28 Jun 2012 (TS)	M(1)	4 organs (1)	LC659882	LC659884	LC659883	LC659881	LC659879	LC659880	Lnep1
		Kunigamison, Okinawa	30 Jun 2012 (TS)	M(1)	4 organs (1)	No data	No data	No data	No data	No data	No data	Lnep2
		Yonaguni, Okinawa	14 Jul 2012 (TS)	M(1)	4 organs (1)	Undetected	Undetected	No data	No data	No data	No data	Lnep3
		Hakozaki, Fukuoka	18 Jun 2015 (TH)	M(2) F(1)	4 organs (3)	LC659732	LC659734	LC659733	LC659731	LC659729	LC659730	Lnep4
		Ohgimison, Okinawa	28 Jun 2016 (YM)	M(1)	4 organs (1)	LC659888	LC659890	LC659889	LC659887	LC659885	LC659886	Lnep5
		Tokunoshima, Kagoshima	21 Jul 2016 (TT)	M(2) F(1)	4 organs (3)	No data	No data	No data	No data	No data	No data	Lnep6
		Zama, Kanagawa	24 May 2018 (MH)	F(1)	4 organs (1)	LC659894	LC659896	LC659895	LC659893	LC659891	LC659892	Lnep7
		Machida, Tokyo	28 May 2018 (MH)	M(2)	4 organs (2)	LC659897	LC659899	LC659898	No data	No data	No data	Lnep8
		Nakagusuku, Okinawa	10 Apr 2021 (YM)	M(2) F(1)	4 organs (3)	No data	No data	No data	No data	No data	No data	Lnep9
		Nishihara, Okinawa	18 Apr 2021 (YM)	M(2) F(1)	4 organs (3)	No data	No data	No data	No data	No data	No data	Lnep10
Notosacantha ihai	Turpinia ternata (Malvids: Crossosomatales: Staphyleaceae)	Naha, Okinawa	13 Apr 2017 (TS)	F(1)	Not found (1)	LC659776	LC659778	LC659777	LC659775	LC659774	Undetected	Niha1
		Naha, Okinawa	10 Apr 2021 (MM)	M(1)	2 organs (1)	LC647018	Undetected	Undetected	LC647021	LC647019	LC647020	Niha2
		Naha, Okinawa	24 Apr 2021 (MM)	F(1) M(2)	2 organs (3)	No data	No data	No data	No data	No data	No data	Niha3
		Minami-Ohsumi, Kagoshima	4 May 2021 (RN)	M(3) F(2)	2 organs (5)	No data	No data	No data	No data	No data	No data	Niha4
Notosacantha nishiyamai	Gardenia jasminoides (Lamiids: Gentinales: Rubiaceae)	Higashi, Okinawa	11 Apr 2017 (TS)	F(1)	Not found (1)	LC659782	LC659784	LC659783	LC659781	LC659779	LC659780	Nnis1
		Kunigamison, Okinawa	10 Apr 2021 (MM)	M(2)	2 organs (2)	LC647022	Undetected	Undetected	LC647025	LC647023	LC647024	Nnis2
		Kunigamison, Okinawa	5 May 2021 (YM)	M(1) F(1)	2 organs (2)	No data	No data	No data	No data	No data	No data	Nnis3
Thlaspida biramosa (T. cribrosa)	Callicarpa spp. (Lamiids: Lamiales: Lamiaceae)	Kobe, Hyogo	12 May 2012 (TS)	F(1)	2 organs (1)	No data	No data	No data	No data	No data	No data	Tbir1
		Tsukuba, Ibaraki	15 Jun 2015 (TF)	M(1)	2 organs (1)	LC659903	LC659904	Undetected	LC659902	LC659900	LC659901	Tbir2
		Nishinomiya, Hyogo	8 May 2016 (TS)	F(2)	2 organs (2)	LC659756	LC659758	LC659757	LC659755	LC659753	LC659754	Tbir3
		Shimosuwa, Nagano	14 May 2016 (HM)	M(1)	2 organs (1)	No data	No data	No data	No data	No data	No data	Tbir4
		Sakura, Chiba	30 Jul 2016 (KF)	M(1) F(1)	2 organs (2)	LC659908	Undetected	Undetected	LC659907	LC659905	LC659906	Tbir5
		Tsu, Mie	17 Aug 2016 (KM)	F(1)	2 organs (1)	Undetected	Undetected	No data	LC659911	LC659909	LC659910	Tbir6
		Tsukuba, Ibaraki	10 Aug 2017 (KF)	F(1)	2 organs (1)	No data	No data	No data	No data	No data	No data	Tbir7
		Tsukuba, Ibaraki	8 May 2021 (TF)	M(1) F(2)	2 organs (3)	No data	No data	No data	No data	No data	No data	Tbir8
Thlaspida lewisii	Fraxinus spp., Ligustrum spp. (Lamiids: Lamiales: Oleaceae)	Rokkosan, Hyogo	12 May 2012 (TS)	M(1)	Not found (1)	Absent	Absent	Absent	LC659914	LC659912	LC659913	Tlew1
		Nishinomiya, Hyogo	4 May 2016 (TS)	F(1)	Not found (1)	Absent	Absent	Absent	LC659761	LC659759	LC659760	Tlew2
		Nishinomiya, Hyogo	28 May 2016 (TS)	F(1)	Not found (1)	No data	No data	No data	No data	No data	No data	Tlew3
		Ashiya, Hyogo	30 Jul 2016 (TS)	F(1) A(1)	Not found (2)	Absent	Absent	Absent	No data	No data	No data	Tlew4
		Nishinomiya, Hyogo	25 Apr 2021 (TS)	M(1) F(2)	2 vestiges (3)	Absent	Absent	Absent	LC647028	LC647026	LC647027	Tlew5
		Nishinomiya, Hyogo	9 May 2021 (TS)	M(3)	2 vestiges (3)	No data	No data	No data	No data	No data	No data	Tlew6
[1] All localities are in Japan.
[2] BH, Bin Hirota; FS, Fukuo Sato; HI, Hiroshi Ikeda; HK, Hideo Kawase; HM, Haruo Matsuzawa; HMi, Hiroyuki Miyauchi; KA, Katsumi Akita; KF, Kayoko Fukumori; KM, Kazunori Maegawa; MH, Masato Hinakura; MM, Mitsuru Moriguchi; RN, Ryo Noda; SC, Soma Chiyoda; TF, Takema Fukatsu; TH, Takahiro Hosokawa; TN, Takanori Nishino; TS, Tadashi Shinohara; TT, Taku Tsukada; YA, Yoshifumi Akiyama; YM, Yu Matsuur…
[3] F, adult female; M, adult male; A, adult without sexing; L, larva. For example, F(2) means that two adult females collected at the locality were examined.
[4] Number of gut-associated symbiotic organs, 4 organs, 2 organs, or 2 vestiges. Not examined, symbiotic organs were not inspected. Not found, symbiotic organs were examined but not found despite the presence of the symbiotic bacteria, presumably because the preserving condition of the sample was not good or the symbiotic organs were reduced or degenerated. The number of samples we examined is s…
[5] DDBJ accession number. Absent, symbiont is absent. Undetected, symbiont is present but the gene was not amplified by PCR probably because of primer mismatch or DNA degradation. No data, the gene was not inspected.
