# Supplementary material for: Evolutionary Dynamics of Host Organs for Microbial Symbiosis in Tortoise Leaf Beetles (Coleoptera: Chrysomelidae: Cassidinae)
Source: mBio. 2022 Jan 25;13(1):e03691-21. doi: 10.1128/mbio.03691-21 (PMC8787481; doi:10.1128/mbio.03691-21)
Supplement: TABLE S2 [file mbio.03691-21-st002.xlsx]

## Sheet: Sheet1
Table S2. Selected models for molecular phylogenetic analyses.
Organism	Algorithm*	Gene	Model for species tree	Model for tree including regional populations
				Combined analysis with all three genes	Separate analysis with each gene
Symbiont	RAxML-NG	16S	GTR+G4	GTR+G4	GTR+G4
		gyrB	GTR+G4	GTR+G4	GTR+G4
		groEL	TVM+I+G4	GTR+I+G4	TVM+I+G4
	BEAST	16S	GTR+Gamma	GTR+Gamma	GTR+Gamma
		gyrB	GTR+Gamma	GTR+Gamma	First and second codons, GTR+Gamma; third codon, F81
		groEL	GTR+Gamma	GTR+Gamma	First codon, SYM+Gamma; second and third codons, GTR+Gamma
Host	RAxML-NG	COI	TPM2uf+I+G4	TPM2uf+I+G4	–
		16S	TIM3+I+G4	TVM3+I+G4	–
		28S	GTR+I+G4	TIM3+I+G4	–
	BEAST	COI	GTR+Gamma	HKY+Gamma	–
		16S	GTR+Gamma	GTR+Gamma	–
		28S	K80+Gamma	K80+Gamma	–
*The models used for RAxML-NG were estimated by ModelTest-NG [88], and those of BEAST were estimated by Kakusan4 [90].
